# Supplementary material for: miR-486-5p and miR-22-3p Enable Megakaryocytic Differentiation of Hematopoietic Stem and Progenitor Cells without Thrombopoietin
Source: Int J Mol Sci. 2022 May 11;23(10):5355. doi: 10.3390/ijms23105355 (PMC9141330; doi:10.3390/ijms23105355)
Supplement: Supplementary file 1 [file ijms-23-05355-s001.zip]

Archive with 1 entries (1 files):
- ijms-1676369-supplementary.pdf
